# Supplementary material for: Periodontal Inflammatory Burden and Multi-Organ Microvascular Impairment in Type 2 Diabetes: A Cross-Sectional Observational Study
Source: Curr Issues Mol Biol. 2026 Jun 5;48(6):601. doi: 10.3390/cimb48060601 (PMC13297860; doi:10.3390/cimb48060601)
Supplement: Supplementary file 1 [file cimb-48-00601-s001.zip]

Archive with 1 entries (1 files):
- cimb-4329160-supplementary.pdf
